# Supplementary material for: Increased malaria incidence following irrigation practices in the Endorheic Rift Valley Basin of Sidama Region, Ethiopia
Source: PLoS One. 2023 Apr 25;18(4):e0284247. doi: 10.1371/journal.pone.0284247 (PMC10128979; doi:10.1371/journal.pone.0284247)
Supplement: S1 File — (ZIP) [file pone.0284247.s001.zip]

Archive with 2 entries (2 files):
- Supporting information/Minimal_Data for mosquito.xlsx
- Supporting information/Minimal_Data st for Morbidity.xlsx
