# Supplementary material for: Increased malaria incidence following irrigation practices in the Endorheic Rift Valley Basin of Sidama Region, Ethiopia
Source: PLoS One. 2023 Apr 25;18(4):e0284247. doi: 10.1371/journal.pone.0284247 (PMC10128979; doi:10.1371/journal.pone.0284247)
Supplement: S1 File — (ZIP) [file pone.0284247.s001.zip › Supporting information/Minimal_Data for mosquito.xlsx]

## Sheet: Anopheles density
	An.pharoensis	2	2	4																An.pharoensis	1	3	4
	Grand Total	329	91	420																Grand Total	25	395	420
							Irrigated area			Non-irrigated area																	Irrigated villages		Non-irrigated villages
							Indoor	Outdoor	Total	Indoor	Outdoor	Total								Irrigated area			Non-irrigated area				Indoor	Outdoor	Indoor	Outdoor
						An.gambiae	#REF!	#REF!	#REF!	#REF!	#REF!	#REF!								Wet season	Dry season	Total	Wet season	Dry season		An.gambiae s.l	4.3	1	0.2	0.157143
						An.pharoensis	#REF!	#REF!	#REF!	#REF!	#REF!	#REF!							An.gambiae	367	4	371	7	0		An.pharoensis	0.285714	0.228571	0.114286	0.0857143
						An.coustani	#REF!	#REF!	#REF!	#REF!	#REF!	#REF!							An.pharoensis	16	20	36	3	3		An.coustani	0.0285714	0	0	0
																			Total	383	24	407	10	3
