# Supplementary material for: Increased malaria incidence following irrigation practices in the Endorheic Rift Valley Basin of Sidama Region, Ethiopia
Source: PLoS One. 2023 Apr 25;18(4):e0284247. doi: 10.1371/journal.pone.0284247 (PMC10128979; doi:10.1371/journal.pone.0284247)
Supplement: S1 File — (ZIP) [file pone.0284247.s001.zip › Supporting information/Minimal_Data st for Morbidity.xlsx]

## Sheet: General profile & proportion
	Pf	pv	Mixed infection															Total
2013	30.5755	66.3669	3.05755
2014	37.3626	59.3407	3.2967												Mixed	Pf	Pv	Total
2015	58.8235	29.4118	11.7647										Irrigated villages	2013	17	170	369	556
2016	56.5217	26.087	17.3913											2014	6	68	108	182
2017	72.7273	27.2727	0											2015	4	20	10	34
2018	70	30	0											2016	4	13	6	23
2019	77.8523	21.8121	0.33557											2017	0	8	3	11
2020	74.1935	23.9389	1.86757											2018	0	7	3	10
														2019	1	232	65	298
2013	26.5537	68.6441	4.80226											2020	11	437	141	589
2014	26.2821	67.9487	5.76923
2015	40.5172	52.5862	6.89655										Non-irrigated villages	2013	17	94	243	354
2016	27.027	64.8649	8.10811											2014	9	41	106	156
2017	30	70	0											2015	8	47	61	116
2018	55.5556	44.4444	0											2016	3	10	24	37
2019	52.459	44.2623	3.27869											2017	0	3	7	10
2020	75.4601	24.5399	0											2018	0	5	4	9
														2019	2	32	27	61
														2020	0	123	40	163

## Sheet: Seasonal
								Malaria cases
Month * Risk Crosstabulation							Month	Irrigated villages	Non-irrigated villages
Count							January	129	56
		Risk		Total			February	72	53
		Irrigated area	Non-irrigated area		Irrigated area		March	81	54
Month	April	72	62	134	53.7313		April	72	62
	August	165	96	261	63.2184		May	77	77
	December	179	54	233	76.824		June	101	68
	February	72	53	125	57.6		July	111	76
	January	129	56	185	69.7297		August	165	96
	July	111	76	187	59.3583		September	240	112
	June	101	68	169	59.7633		October	296	92
	March	81	54	135	60		November	180	106
	May	77	77	154	50		December	179	54
	November	180	106	286	62.9371
	October	296	92	388	76.2887
	September	240	112	352	68.1818
Total		1703	906	2609	65.2741

## Sheet: Incidence
Year	Irrigated area			Non-irrigated area
	Population	Case	Incidence	Population	Case	Incidence		Year	Irrigated villages	Non-irrigated villages
2013	11356.5	556	48.9589	9858.06	354	35.9097		2013	48.9589	35.9097
2014	11629.8	182	15.6495	10095.3	156	15.4527		2014	15.6495	15.4527
2015	12032.9	34	2.82559	10445.2	116	11.1056		2015	2.82559	11.1056
2016	12322.5	23	1.86651	10696.6	37	3.45905		2016	1.86651	3.45905
2017	12619	11	0.871701	10954	10	0.912909		2017	0.871701	0.912909
2018	12915	10	0.774291	11211	9	0.802784		2018	0.774291	0.802784
2019	13214	298	22.5518	11470.5	61	5.31798		2019	22.5518	5.31798
2020	13515.9	589	43.5784	11732.5	163	13.893		2020	43.5784	13.893
Total	99605.5	1703	17.0974	86463.2	906	10.4784

## Sheet: Age
	< 1	1 - 4	5 - 14	≥ 15
Irrigated villages	13	193	557	940
Non-irrigated villages	7	45	247	607

## Sheet: Sex
	Female	Male
Irrigated villages	788	915
Non-irrigated villages	361	545
